# Supplementary material for: A Case-Based, Longitudinal Curriculum in Pediatric Behavioral and Mental Health
Source: MedEdPORTAL. 2024 Apr 29;20:11400. doi: 10.15766/mep_2374-8265.11400 (PMC11056487; doi:10.15766/mep_2374-8265.11400)
Supplement: Supplementary file 1 — Preteen Anxiety Case - Residents.docxPreteen Anxiety Case - Faculty Guide.docxPreteen Anxiety Case - SCARED Forms.pdfAnxiety Resources Handout.docxASD Delays Case - Residents.docxASD Delays Case - Faculty Guide.docxAutism Summary Handout and Resources.docxDepression Case - Residents.docxDepression Case - Faculty Guide.docxDepression Resources Handout.docxSchool-age ADHD Case - Residents.docxSchool-age ADHD Case - Faculty Guide.docxSchool-age ADHD Case - Vanderbilts.pdfADHD Handout.docxYoung ADHD and Behavior Case - Residents.docxYoung ADHD and Behavior Case - Faculty Guide.docxParenting Handout and Resource Sheet.docxBehavioral and Mental Health Curriculum Survey.docxBehavioral and Mental Health Pre-Post Test.docx [file mep_2374-8265.11400-s001.zip]

Archive with 20 entries (20 files):
- Q. Parenting Handout and Resource Sheet.docx
- R. Behavioral and Mental Health Curriculum Survey.docx
- D. Anxiety Resources Handout.docx
- G. Autism Summary Handout and Resources.docx
- J. Depression Resources Handout.docx
- A. Preteen Anxiety Case - Residents.docx
- B. Preteen Anxiety Case - Faculty Guide.docx
- C. Preteen Anxiety Case - SCARED Forms.pdf
- E. ASD Delays Case - Residents.docx
- F. ASD Delays Case - Faculty Guide.docx
- H. Depression Case - Residents.docx
- I. Depression Case - Faculty Guide.docx
- K. School-age ADHD Case - Residents.docx
- L. School-age ADHD Case - Faculty Guide.docx
- N. ADHD Handout.docx
- O. Young ADHD and Behavior Case - Residents.docx
- P. Young ADHD and Behavior Case - Faculty Guide.docx
- M. School-age ADHD Case - Vanderbilts.pdf
- S. Behavioral and Mental Health Pre-Post Test.docx
- _Educational Summary Report_11400.pdf
